# Supplementary material for: Ribitol in Solution Is an Equilibrium of Asymmetric Conformations
Source: Molecules. 2021 Sep 8;26(18):5471. doi: 10.3390/molecules26185471 (PMC8468352; doi:10.3390/molecules26185471)
Supplement: Supplementary file 1 [file molecules-26-05471-s001.zip]

Archive with 1 entries (1 files):
- molecules-1354125-supplementary.pdf
